# Supplementary material for: The Case for Pre-Emptive Pharmacogenetic Screening in South Africa
Source: J Pers Med. 2024 Jan 19;14(1):114. doi: 10.3390/jpm14010114 (PMC10817273; doi:10.3390/jpm14010114)
Supplement: Supplementary file 1 [file jpm-14-00114-s001.zip]

Archive with 1 entries (1 files):
- jpm-2763046-supplementary.xlsx
