# Supplementary material for: The Case for Pre-Emptive Pharmacogenetic Screening in South Africa
Source: J Pers Med. 2024 Jan 19;14(1):114. doi: 10.3390/jpm14010114 (PMC10817273; doi:10.3390/jpm14010114)
Supplement: Supplementary file 1 [file jpm-14-00114-s001.zip › jpm-2763046-supplementary.xlsx]

## Sheet: Supplementary Table 1
		Drug class	Description	Description	Dose	Units/prescription	Formulation	Total Issued	Cost
	1	Antidepressant (TCA)	Amitriptyline	Amitriptyline 10mg Tablet; 28 Tablet [PO]	10 mg	28	Tablet (PO)	13100	102296
			Amitriptyline	Amitriptyline 25mg Tablet; 100 Tablet	25 mg	100	Tablet (PO)	5100	74766
			Amitriptyline	Amitriptyline 25mg Tablet; 168 Tablet [PO]	25 mg	168	Tablet (PO)	500	13565
			Amitriptyline	Amitriptyline 25mg Tablet; 28 Tablet [PO]	25 mg	28	Tablet (PO)	81390	388917
			Amitriptyline	Amitriptyline 25mg Tablet; 56 Tablet [PO]	25 mg	56	Tablet (PO)	1000	8515
			Amitriptyline	Amitriptyline 25mg Tablet; 84 Tablet [PO]	25 mg	84	Tablet (PO)	8250	96402.6
			Amitriptyline					109340	684462
	2	Antipsychotic	Aripriprazole	Aripiprazole 10mg Tablet; 30 Tablet [PO]	10 mg	30	Tablet (PO)	579	325948
			Aripriprazole	Aripiprazole 15mg Tablet; 30 Tablet [PO]	15 mg	30	Tablet (PO)	453	322560
			Aripriprazole					1032	648508
	3	Cholesterol-lowering	Atorvastatin	Atorvastatin 10mg Tablet; 28 Tablet [PO]	10 mg	28	Tablet (PO)	4894	117070
			Atorvastatin	Atorvastatin 20mg Tablet; 30 Tablet [PO]	20 mg	30	Tablet (PO)	17715	543972
			Atorvastatin	Atorvastatin 40mg Tablet; 30 Tablet [PO]	40 mg	30	Tablet (PO)	41959	1.57877e+06
			Atorvastatin					64568	2.23981e+06
	4	Immunosuppressive	Azathioprine	Azathioprine 50mg Tablet; 100 Tablet [PO]	50 mg	100	Tablet (PO)	7967	793175
			Azathioprine					7967	793175
	5	Anticancer	Capecitabine	Capecitabine 150mg Tablet; 60 Tablet [PO]	150 mg	60	Tablet (PO)	2283	807732
			Capecitabine	Capecitabine 500mg Tablet; 120 Tablet [PO]	500 mg	120	Tablet (PO)	1955	3.57849e+06
			Capecitabine					4238	4.38622e+06
	6	Antepileptic	Carbamazepine	Carbamazepine 100mg/5mL Suspension; 250 mL [PO]	100 mg/5ml	250 ml (~10 units)	Suspension (PO)	6534	835270
			Carbamazepine	Carbamazepine 200mg Tablet; 28 Tablet [PO]	200 mg	28	Tablet (PO)	7050	89995.2
			Carbamazepine	Carbamazepine 200mg Tablet; 56 Tablet [PO]	200 mg	56	Tablet (PO)	8655	165354
			Carbamazepine	Carbamazepine 200mg Tablet; 84 Tablet [PO]	200 mg	84	Tablet (PO)	6763	204300
			Carbamazepine	Carbamazepine 400mg Tablet CR; 30 Tablet [PO]	400 mg	30	Tablet (PO)	285	12103.7
			Carbamazepine					29287	1.30702e+06
	7	Antidepressant	Citalopram	Citalopram 10mg Tablet; 28 Tablet [PO]	10 mg	28	Tablet (PO)	1090	6580.8
			Citalopram	Citalopram 20mg Tablet; 30 Tablet [PO]	20 mg	30	Tablet (PO)	14879	170008
			Citalopram					15969	176589
	8	Anticoagulant	Clopidogrel	Clopidogrel 75mg Tablet; 28 Tablet [PO]	75 mg	28	Tablet (PO)	11157	910518
			Clopidogrel					11157	910518
	9	Antipsychotic	Clozapine	Clozapine 100mg Tablet; 100 Tablet [PO]	100 mg	100	Tablet (PO)	118	12284.5
			Clozapine	Clozapine 25mg Tablet; 100 Tablet [PO]	25 mg	100	Tablet (PO)	129	11665.2
			Clozapine					247	23949.7
	10	Analgesic	Codeine	Codeine Phosphate 30mg Tablet; 100 Tablet [PO]	30 mg	100	Tablet (PO)	26	11555
			Codeine					26	11555
	11	Antiinfective	Efavirenz	Efavirenz 200mg Capsule; 84 Capsule [PO]	200 mg	84	Capsule (PO)	1525	87573.4
			Efavirenz	Efavirenz 50mg Capsule; 28 Capsule [PO]	50 mg	28	Capsule (PO)	569	12998
			Efavirenz	Efavirenz 600mg Tablet; 28 Tablet [PO]	600 mg	28	Tablet (PO)	1471	73904.6
			Efavirenz					3565	174476
	12	Antiinfective	Flucloxacillin	Flucloxacillin 250mg Capsule; 20 Capsule [PO]	250 mg	20	Capsule (PO)	6957	93169.2
			Flucloxacillin	Flucloxacillin 250mg Capsule; 40 Capsule [PO]	250 mg	40	Capsule (PO)	10797	148003
			Flucloxacillin					17754	241172
	13	Anticancer	Fluorouracil	Fluorouracil 50mg/mL Vial; 20ml Vial [INJ]	50 mg/ml	1	Solution (INJ)	10971	281973
			Fluorouracil					10971	281973
	14	Antipsychotic	Haloperidol	Haloperidol (Serenace) 10mg/ml Injection; 2 mL	10 mg/ml	1	Solution (INJ)	10	496.5
			Haloperidol	Haloperidol 0.5mg Capsule; 60 Capsule [PO]	0.5 mg	60	Capsule (PO)	600	53784.6
			Haloperidol	Haloperidol 1.5mg Tablet; 100 Tablet [PO]	1.5 mg	100	Tablet (PO)	162	2950.64
			Haloperidol	Haloperidol 5mg Tablet; 28 Tablet [PO]	5 mg	28	Tablet (PO)	1483	11465.7
			Haloperidol	Haloperidol 5mg/ml Injection; 1ml	5 mg/ml	1	Solution (INJ)	710	19853.6
			Haloperidol					2965	88551
	15	Antidepressant (TCA)	Imipramine	Imipramine 25mg Tablet; 100 Tablet [PO]	25 mg	100	Tablet (PO)	5	258.9
			Imipramine					5	258.9
	16	Anticancer	Irinotecan	Irinotecan HCI Trihydrate 100mg/5ml Vial, Powder; 5 mL [IV]	100 mg/5 ml	1	Powder (IV)	857	213281
			Irinotecan					857	213281
	17	Immunosuppressive	Mercaptopurine	Mercaptopurine 50mg Tablet; 25 Tablet [PO]	50 mg	25	Tablet (PO)	1508	1.60027e+06
			Mercaptopurine					1508	1.60027e+06
	18	Antidepressant	Paroxetine	Paroxetin 20mg Tablet; 30 Tablet [PO]	20 mg	30	Tablet (PO)	44	3999.25
			Paroxetine					44	3999.25
	19	Antiepileptic	Phenytoin	Phenytoin 100mg Capsule; 100 Tablet [PO]	100 mg	100	Tablet (PO)	1199	115279
			Phenytoin	Phenytoin 50mg/mL Vial; 5 mL [PO]	50 mg/ml	1	Solution (INJ)	7730	412233
			Phenytoin					8929	527512
	20	Antidepressant	Sertraline	Sertraline HCl 50mg Tablet; 28 Tablet [PO]	50 mg	28	Tablet (PO)	2108	156890
			Sertraline					2108	156890
	21	Cholesterol-lowering	Simvastatin	Simvastatin 10mg Tablet; 28 Tablet [PO]	10 mg	28	Tablet (PO)	10560	68072.7
			Simvastatin	Simvastatin 40mg Tablet; 28 [PO]	20 mg	28	Tablet (PO)	116563	917401
			Simvastatin	Simvastatin 40mg Tablet; 28 [PO]	40 mg	28	Tablet (PO)	15327	219712
			Simvastatin					142450	1205186
	22	Immunosuppressive	Tacrolimus	Tacrolimus 0.5mg Capsule; 30 Capsule	0.5 mg	30	Capsule (PO)	960	278229
			Tacrolimus	Tacrolimus 1mg Tablet; 30 Tablet [PO]	1 mg	30	Tablet (PO)	8030	5.89222e+06
			Tacrolimus	Tacrolimus 5mg Capsule; 30 Capsule [PO]	5 mg	30	Capsule (PO)	1155	3.22707e+06
			Tacrolimus	Tacrolimus 5mg Injection; 1 Ampoule [INJ]	5 mg	1	Solution (INJ)	11	16073.4
			Tacrolimus					10156	9.41359e+06
	23	Anticancer	Tamoxifen	Tamoxifen Citrate 20mg Tablet; 30 Tablet [PO]	20 mg	30	Tablet (PO)	20048	765133
			Tamoxifen					20048	765133
	24	Immunosuppressive	Thioguanine	Thioguanine () 40mg Tablet; 25 Tablet [PO]	40 mg	25	Tablet (PO)	179	401416
			Thioguanine					179	401416
	25	Analgesic	Tramadol	Tramadol 100mg Capsule; 60 Tablet [PO]	100 mg	60	Tablet (PO)	3380	353550
			Tramadol	Tramadol 50mg Capsule; 100 Capsule [PO]	50 mg	100	Capsule (PO)	167331	5.19871e+06
			Tramadol	Tramadol 50mg Capsule; 20 Tablet [PO]	50 mg	20	Capsule (PO)	20690	158687
			Tramadol	Tramadol 50mg/ml Ampoule; 2 mL [INJ]	50 mg/ml	2 ml	Solution (INJ)	26145	125633
			Tramadol					217546	5.83658e+06
	26	Antidepressant	Venlafaxine	Venlafaxine (Venlor Xr 150Mg Caps 30) 150mg Tablet; 30 Tablet [PO]	150 mg	30	Tablet (PO)	694	63746.5
			Venlafaxine	Venlafaxine 75mg Tablet; 30 Tablet [PO]	75 mg	30	Tablet (PO)	1365	75079.6
			Venlafaxine					2059	138826
	27	Antiinfective	Voriconazole	Voriconzole 200mg Tablet; 28 Tablet	200 mg	28	Tablet (PO)	38	137535
			Voriconazole					38	137535
	28	Anticoagulant	Warfarin	Warfarin 1mg Tablet; 100 Tablet [PO]	1 mg	100	Tablet (PO)	88	7541.62
			Warfarin	Warfarin 5mg Tablet; 100 Tablet [PO]	5 mg	100	Tablet (PO)	10125	724260
			Warfarin					10213	731801
	29	Antipsychotic	Zuclopenthixol	Zuclopenthixol Acetate 50mg/mL Ampoule; 1 mL [INJ]	50 mg/ml	1	(INJ)	5	430.15
			Zuclopenthixol	Zuclopenthixol Decanoate 200mg/mL Ampoule; 1 Ampoule [INJ]	200 mg/ml	1	(INJ)	25	1245.5
			Zuclopenthixol					30	1675.65
								695256	3.31019e+07
								Total prescription	Total cost

## Sheet: Supplementary Table 2
		Drug class	Drug	Concomitant	Suspected	Concomitant	Suspected
		Analgesic	Codeine	15	6	74	90
			Tramadol	59	84
		Anticancer	Capecitabine	3	18	7	28
			Fluorouracil	2	2
			Irinotecan	1	3
			Tamoxifen	1	5
		Anticoagulant	Clopidogrel	52	36	130	214
			Warfarin	78	178
		Antidepressant	Citalopram	62	125	116	152
			Paroxetine	8	3
			Sertraline	26	24
			Venlafaxine	20	0
		Antidepressant (TCA)	Amitriptyline	89	95	90	96
			Imipramine	1	1
		Antiepileptic	Carbamazepine	36	64	50	100
			Phenytoin	14	36
		Anti-infective	Efavirenz	179	384	251	927
			Efavirenz combination	71	522
			Flucloxacillin	1	4
			Voriconazole	0	17
		Antipsychotic	Aripiprazole	5	11	38	140
			Clozapine	4	59
			Haloperidol	15	48
			Zuclopenthixol	14	22
		Cholesterol-lowering	Atorvastatin	260	285	573	421
			Simvastatin	313	136
		Immunosuppressive	Azathioprine	16	13	25	34
			Tacrolimus	9	21
